# Supplementary material for: Mitral repair on the edge: a case report of redo transcatheter mitral edge-to-edge repair for recurrent regurgitation in Complex lateral jet anatomy
Source: Eur Heart J Case Rep. 2025 Oct 22;9(11):ytaf551. doi: 10.1093/ehjcr/ytaf551 (PMC12604625; doi:10.1093/ehjcr/ytaf551)
Supplement: ytaf551_Supplementary_Data [file ytaf551_supplementary_data.zip]

Archive with 17 entries (17 files):
- figure1_A.mp4
- figure1_B.mp4
- figure1_C.mp4
- figure1_D.mp4
- figure1_E.mp4
- figure1_F.mp4
- figure1_G.mp4
- figure1_H_1.mp4
- figure1_H_2.mp4
- figure2_A.mp4
- figure2_B.mp4
- figure2_C.mp4
- figure2_D.mp4
- figure2_E.mp4
- figure2_F.mp4
- figure2_I.mp4
- figure2_J.mp4
